# Supplementary material for: Diagnostic performance and clinical utility of metagenomic next-generation sequencing in suspected pulmonary infections: a comparative study stratified by immune status
Source: Front Cell Infect Microbiol. 2026 Apr 22;16:1812778. doi: 10.3389/fcimb.2026.1812778 (PMC13143925; doi:10.3389/fcimb.2026.1812778)
Supplement: Supplementary file 1 [file DataSheet1.xlsx]

## Sheet: Sheet1
study_id	age	sex	immune_status	final_clinical_adjudication	mNGS_result	CMT_result	mNGS_pathogen_category	CMT_pathogen_category	mNGS_only_case	CMT_only_case	mixed_infection_mNGS	mixed_infection_CMT	treatment_adjustment_type
1	43	Female	immunocompetent	infection	positive	positive	Mycobacteria	Mycobacteria	no	no	no	no	targeted_therapy
2	22	Male	immunocompromised	non_infection	positive	negative	Bacteria + Bacteria	None	yes	no	yes	no	targeted_therapy
3	76	Male	immunocompetent	infection	positive	positive	Fungi	Bacteria + Fungi	no	no	no	yes	treatment_escalation
4	74	Male	immunocompromised	infection	positive	positive	Bacteria	Fungi + Fungi	no	no	no	yes	targeted_therapy
5	35	Female	immunocompetent	infection	positive	positive	Mycobacteria	Mycobacteria	no	no	no	no	targeted_therapy
6	41	Female	immunocompetent	infection	negative	negative	None	None	no	no	no	no	targeted_therapy
7	38	Male	immunocompetent	infection	positive	negative	Bacteria	None	yes	no	no	no	targeted_therapy
8	69	Female	immunocompromised	infection	positive	negative	Bacteria	None	yes	no	no	no	treatment_escalation
9	47	Female	immunocompromised	infection	positive	negative	Fungi	None	yes	no	no	no	treatment_escalation
10	64	Female	immunocompetent	infection	positive	positive	Bacteria	Bacteria	no	no	no	no	treatment_escalation
11	76	Male	immunocompetent	infection	positive	negative	Bacteria	None	yes	no	no	no	targeted_therapy
12	35	Male	immunocompromised	infection	positive	negative	Bacteria	None	yes	no	no	no	targeted_therapy
13	62	Female	immunocompetent	infection	positive	positive	Bacteria	Bacteria	no	no	no	no	targeted_therapy
14	72	Male	immunocompetent	infection	positive	positive	Bacteria	Fungi	no	no	no	no	treatment_escalation
15	58	Male	immunocompetent	infection	positive	positive	Fungi + Mycobacteria	Mycobacteria	no	no	yes	no	targeted_therapy
16	71	Male	immunocompetent	infection	positive	positive	Bacteria + Fungi	Fungi	no	no	yes	no	targeted_therapy
17	82	Male	immunocompetent	infection	positive	positive	Bacteria	Bacteria	no	no	no	no	targeted_therapy
18	60	Male	immunocompromised	infection	positive	negative	Bacteria	None	yes	no	no	no	targeted_therapy
19	53	Male	immunocompetent	infection	positive	negative	Bacteria	None	yes	no	no	no	targeted_therapy
20	72	Male	immunocompetent	infection	positive	negative	Bacteria	None	yes	no	no	no	treatment_escalation
21	73	Female	immunocompetent	infection	positive	positive	Bacteria	Fungi	no	no	no	no	targeted_therapy
22	66	Male	immunocompromised	infection	positive	positive	Bacteria	Mycobacteria	no	no	no	no	targeted_therapy
23	61	Female	immunocompetent	infection	positive	positive	Mycobacteria	Mycobacteria	no	no	no	no	targeted_therapy
24	44	Female	immunocompetent	infection	positive	positive	Bacteria	Mycobacteria	no	no	no	no	targeted_therapy
25	71	Female	immunocompetent	infection	positive	positive	Mycobacteria	Mycobacteria	no	no	no	no	targeted_therapy
26	50	Male	immunocompetent	infection	positive	negative	Bacteria	None	yes	no	no	no	targeted_therapy
27	57	Male	immunocompetent	infection	positive	positive	Fungi	Fungi	no	no	no	no	treatment_escalation
28	59	Female	immunocompetent	infection	positive	positive	Fungi	Fungi	no	no	no	no	targeted_therapy
29	71	Female	immunocompetent	infection	positive	positive	Bacteria	Bacteria	no	no	no	no	targeted_therapy
30	54	Female	immunocompetent	infection	positive	positive	Bacteria	Bacteria	no	no	no	no	treatment_escalation
31	50	Female	immunocompromised	infection	positive	positive	Bacteria	Bacteria	no	no	no	no	treatment_escalation
32	88	Male	immunocompromised	infection	positive	positive	Bacteria + Fungi	Fungi + Mycobacteria	no	no	yes	yes	treatment_escalation
33	62	Male	immunocompromised	infection	positive	negative	Bacteria + Fungi	None	yes	no	yes	no	targeted_therapy
34	54	Male	immunocompetent	infection	positive	negative	Mycobacteria	None	yes	no	no	no	targeted_therapy
35	62	Male	immunocompetent	infection	positive	negative	Fungi + Fungi	None	yes	no	yes	no	treatment_escalation
36	73	Male	immunocompromised	infection	positive	positive	Bacteria	Mycobacteria	no	no	no	no	targeted_therapy
37	43	Female	immunocompetent	non_infection	positive	negative	Bacteria	None	yes	no	no	no	targeted_therapy
38	27	Female	immunocompetent	non_infection	positive	negative	Bacteria	None	yes	no	no	no	targeted_therapy
39	69	Female	immunocompetent	infection	positive	negative	Bacteria	None	yes	no	no	no	targeted_therapy
40	60	Female	immunocompetent	infection	positive	positive	Bacteria	Bacteria	no	no	no	no	treatment_escalation
41	57	Male	immunocompetent	infection	positive	positive	Mycobacteria	Mycobacteria	no	no	no	no	targeted_therapy
42	52	Male	immunocompetent	infection	positive	negative	Fungi	None	yes	no	no	no	treatment_escalation
43	74	Male	immunocompromised	infection	positive	positive	Fungi	Bacteria + Fungi	no	no	no	yes	treatment_escalation
44	62	Male	immunocompetent	infection	positive	positive	Fungi	Fungi	no	no	no	no	treatment_escalation
45	73	Female	immunocompetent	infection	positive	negative	Bacteria	None	yes	no	no	no	treatment_escalation
46	52	Female	immunocompromised	non_infection	positive	negative	Bacteria	None	yes	no	no	no	targeted_therapy
47	55	Female	immunocompetent	infection	positive	positive	Bacteria	Fungi	no	no	no	no	treatment_escalation
48	72	Male	immunocompetent	infection	positive	negative	Bacteria	None	yes	no	no	no	treatment_escalation
49	61	Female	immunocompromised	infection	positive	negative	Bacteria	None	yes	no	no	no	targeted_therapy
50	60	Female	immunocompetent	infection	positive	negative	Bacteria	None	yes	no	no	no	targeted_therapy
51	52	Male	immunocompetent	infection	positive	negative	Bacteria + Fungi	None	yes	no	yes	no	targeted_therapy
52	76	Male	immunocompetent	non_infection	positive	negative	Bacteria	None	yes	no	no	no	targeted_therapy
53	71	Male	immunocompetent	infection	positive	positive	Fungi	Fungi	no	no	no	no	treatment_escalation
54	77	Female	immunocompromised	infection	positive	negative	Fungi	Fungi	yes	no	no	no	treatment_escalation
55	72	Male	immunocompromised	infection	positive	negative	Fungi	None	yes	no	no	no	targeted_therapy
56	56	Male	immunocompromised	infection	positive	positive	Fungi + Mycobacteria	Fungi + Mycobacteria	no	no	yes	yes	targeted_therapy
57	56	Male	immunocompromised	infection	positive	positive	Bacteria + Fungi	Bacteria + Fungi	no	no	yes	yes	treatment_escalation
58	44	Female	immunocompetent	infection	positive	negative	Bacteria	None	yes	no	no	no	targeted_therapy
59	46	Female	immunocompetent	infection	positive	negative	Bacteria	None	yes	no	no	no	targeted_therapy
60	58	Male	immunocompetent	infection	positive	negative	Bacteria + Fungi	None	yes	no	yes	no	targeted_therapy
61	73	Male	immunocompromised	infection	positive	positive	Bacteria + Fungi	Bacteria	no	no	yes	no	treatment_escalation
62	68	Male	immunocompetent	infection	positive	negative	Mycobacteria	None	yes	no	no	no	targeted_therapy
63	56	Male	immunocompetent	infection	positive	negative	Bacteria + Bacteria	None	yes	no	yes	no	targeted_therapy
64	52	Male	immunocompetent	infection	negative	negative	None	None	no	no	no	no	targeted_therapy
65	54	Male	immunocompetent	infection	positive	positive	Bacteria	Bacteria	no	no	no	no	targeted_therapy
66	46	Female	immunocompetent	infection	positive	negative	Bacteria	None	yes	no	no	no	targeted_therapy
67	65	Male	immunocompetent	infection	positive	positive	Bacteria + Bacteria	Fungi	no	no	yes	no	treatment_escalation
68	69	Female	immunocompromised	infection	positive	positive	Fungi + Fungi	Fungi	no	no	yes	no	treatment_escalation
69	76	Female	immunocompetent	infection	positive	negative	Bacteria	None	yes	no	no	no	targeted_therapy
70	70	Male	immunocompetent	infection	positive	negative	Bacteria + Fungi	None	yes	no	yes	no	treatment_escalation
71	58	Female	immunocompetent	infection	positive	negative	Bacteria	None	yes	no	no	no	targeted_therapy
72	64	Male	immunocompetent	infection	positive	positive	Fungi	None	no	no	no	no	treatment_escalation
73	43	Male	immunocompetent	infection	positive	positive	Bacteria + Fungi	Bacteria + Fungi	no	no	yes	yes	treatment_escalation
74	74	Male	immunocompetent	non_infection	positive	negative	Bacteria	None	yes	no	no	no	targeted_therapy
75	41	Male	immunocompetent	infection	positive	negative	Bacteria + Bacteria	None	yes	no	yes	no	targeted_therapy
76	32	Male	immunocompetent	infection	positive	negative	Bacteria	None	yes	no	no	no	targeted_therapy
77	77	Male	immunocompetent	infection	positive	positive	Fungi	Fungi	no	no	no	no	treatment_escalation
78	68	Female	immunocompetent	infection	positive	positive	Fungi	Fungi	no	no	no	no	treatment_escalation
79	65	Female	immunocompromised	infection	positive	positive	Bacteria + Mycobacteria	Fungi	no	no	yes	no	targeted_therapy
80	54	Male	immunocompetent	infection	positive	positive	Mycobacteria	Fungi	no	no	no	no	targeted_therapy
81	66	Male	immunocompromised	non_infection	positive	negative	Bacteria	None	yes	no	no	no	targeted_therapy
82	83	Male	immunocompetent	infection	positive	positive	Bacteria	Bacteria + Fungi	no	no	no	yes	treatment_escalation
83	77	Male	immunocompromised	infection	positive	positive	Bacteria + Fungi	Bacteria + Fungi	no	no	yes	yes	treatment_escalation
84	65	Male	immunocompetent	infection	positive	positive	Fungi	Fungi	no	no	no	no	treatment_escalation
85	63	Female	immunocompetent	infection	positive	negative	Bacteria	None	yes	no	no	no	targeted_therapy
86	75	Male	immunocompromised	infection	positive	positive	Bacteria + Fungi	Bacteria + Fungi	no	no	yes	yes	treatment_escalation
87	48	Male	immunocompetent	infection	positive	negative	Bacteria + Fungi	None	yes	no	yes	no	targeted_therapy
88	69	Male	immunocompromised	infection	positive	positive	Bacteria + Fungi	Fungi	no	no	yes	no	treatment_escalation
89	49	Female	immunocompromised	infection	positive	positive	Fungi	Fungi	no	no	no	no	treatment_escalation
90	51	Male	immunocompetent	infection	positive	positive	Bacteria	Bacteria + Fungi	no	no	no	yes	treatment_escalation
91	50	Female	immunocompetent	infection	positive	negative	Bacteria	None	yes	no	no	no	treatment_escalation
92	60	Female	immunocompromised	infection	positive	positive	Mycobacteria	Mycobacteria	no	no	no	no	targeted_therapy
93	72	Male	immunocompromised	infection	positive	positive	Bacteria + Bacteria	Bacteria + Bacteria	no	no	yes	yes	targeted_therapy
94	58	Female	immunocompetent	non_infection	positive	positive	Bacteria	Bacteria	no	no	no	no	targeted_therapy
95	65	Female	immunocompetent	infection	positive	positive	Bacteria + Mycobacteria	Mycobacteria	no	no	yes	no	targeted_therapy
96	72	Female	immunocompetent	infection	positive	negative	Bacteria	None	yes	no	no	no	targeted_therapy
97	68	Female	immunocompetent	infection	positive	negative	Mycobacteria	None	yes	no	no	no	targeted_therapy
98	59	Female	immunocompetent	infection	positive	negative	Bacteria	None	yes	no	no	no	targeted_therapy
99	41	Female	immunocompetent	infection	positive	positive	Mycobacteria	Mycobacteria	no	no	no	no	targeted_therapy
100	53	Male	immunocompetent	infection	positive	positive	Mycobacteria	Mycobacteria	no	no	no	no	targeted_therapy
101	75	Male	immunocompromised	infection	positive	positive	Bacteria + Fungi	Bacteria	no	no	yes	no	treatment_escalation
102	73	Male	immunocompetent	infection	positive	positive	Bacteria + Fungi	Bacteria	no	no	yes	no	treatment_escalation
103	69	Male	immunocompromised	infection	positive	negative	Bacteria	None	yes	no	no	no	targeted_therapy
104	67	Female	immunocompetent	infection	positive	positive	Bacteria	Bacteria	no	no	no	no	treatment_escalation
105	71	Male	immunocompetent	infection	positive	negative	Bacteria	None	yes	no	no	no	targeted_therapy
106	67	Male	immunocompromised	infection	positive	positive	Fungi	Fungi	no	no	no	no	treatment_escalation
107	71	Female	immunocompromised	infection	positive	negative	Bacteria	None	yes	no	no	no	treatment_escalation
108	58	Male	immunocompetent	non_infection	negative	negative	None	None	no	no	no	no	targeted_therapy
109	49	Male	immunocompetent	infection	negative	negative	None	None	no	no	no	no	treatment_escalation
110	48	Female	immunocompromised	infection	negative	negative	None	None	no	no	no	no	targeted_therapy
111	74	Male	immunocompromised	infection	negative	positive	None	Bacteria	no	yes	no	no	targeted_therapy
112	69	Male	immunocompetent	infection	negative	negative	None	None	no	no	no	no	targeted_therapy
113	47	Male	immunocompetent	infection	negative	negative	None	None	no	no	no	no	targeted_therapy
114	59	Male	immunocompetent	infection	negative	negative	None	None	no	no	no	no	treatment_escalation
115	48	Male	immunocompetent	non_infection	negative	negative	None	None	no	no	no	no	targeted_therapy
116	32	Male	immunocompetent	infection	negative	positive	None	Fungi	no	yes	no	no	targeted_therapy
117	43	Female	immunocompetent	infection	negative	negative	None	None	no	no	no	no	targeted_therapy
118	53	Male	immunocompetent	infection	negative	negative	None	None	no	no	no	no	targeted_therapy
119	69	Male	immunocompetent	infection	negative	negative	None	None	no	no	no	no	targeted_therapy
120	65	Male	immunocompetent	infection	negative	positive	None	Fungi	no	yes	no	no	targeted_therapy
121	68	Female	immunocompetent	non_infection	negative	negative	None	None	no	no	no	no	targeted_therapy
122	65	Female	immunocompromised	non_infection	negative	negative	None	None	no	no	no	no	targeted_therapy
123	55	Male	immunocompromised	infection	negative	positive	None	Fungi	no	yes	no	no	treatment_escalation
124	62	Male	immunocompetent	infection	negative	positive	None	Bacteria	no	yes	no	no	targeted_therapy
125	66	Male	immunocompetent	infection	negative	positive	None	Fungi	no	yes	no	no	targeted_therapy
126	50	Female	immunocompetent	infection	negative	positive	None	Fungi	no	yes	no	no	treatment_escalation
127	42	Male	immunocompetent	non_infection	negative	negative	None	None	no	no	no	no	targeted_therapy
128	61	Female	immunocompetent	infection	negative	negative	None	None	no	no	no	no	targeted_therapy
129	54	Female	immunocompetent	infection	negative	negative	None	None	no	no	no	no	targeted_therapy
130	64	Female	immunocompetent	infection	negative	positive	None	Bacteria	no	yes	no	no	targeted_therapy
131	75	Male	immunocompetent	infection	negative	positive	None	Fungi	no	yes	no	no	targeted_therapy
132	68	Male	immunocompetent	non_infection	negative	positive	None	Fungi	no	yes	no	no	targeted_therapy
133	45	Male	immunocompetent	infection	negative	negative	None	None	no	no	no	no	targeted_therapy
134	67	Male	immunocompetent	infection	negative	negative	None	None	no	no	no	no	targeted_therapy
135	64	Female	immunocompromised	infection	negative	positive	None	Fungi	no	yes	no	no	targeted_therapy
136	55	Female	immunocompetent	infection	negative	negative	None	None	no	no	no	no	targeted_therapy
